# Supplementary material for: Glucose-6-phosphatase catalytic subunit 3 enhances host resistance to porcine epidemic diarrhea virus through regulating glycolysis/gluconeogenesis
Source: Vet Q. 2025 Oct 13;45(1):2570471. doi: 10.1080/01652176.2025.2570471 (PMC12519583; doi:10.1080/01652176.2025.2570471)
Supplement: Table S1 Sequence information of small interfering RNAs and primers.xlsx [file TVEQ_A_2570471_SM2447.xlsx]

## Sheet: Sheet1
Table S1: Sequence information of small interfering RNAs (siRNAs) and primers.
Name		Sequence (5'-3')
NC	sense	UUCUCCGAACGUGUCACGUTT
	antisense	ACGUGACACGUUCGGAGAATT
G6PC3-504	sense	GGCCCAUAAUGACAGCCAUTT
	antisense	AUGGCUGUCAUUAUGGGCCTT
G6PC3-761	sense	GGUGCCAGCCUCAUCUAUUTT
	antisense	AAUAGAUGAGGCUGGCACCTT
ENSSSCG00000055033-799	sense	GUACCACUCGACCUUGACUTT
	antisense	AGUCAAGGUCGAGUGGUACTT
ENSSSCG00000055033-2209	sense	GGGAGACAGACAUUGAAGATT
	antisense	UCUUCAAUGUCUGUCUCCCTT
IL-1β	IL-1β-F	AGGGACATGGAGAAGCGATTT
	IL-1β-R	TTCTGCTTGAGAGGTGCTGATG
IL-6	IL-6-F	GGTACTGGCAGAAAACAACCT
	IL-6-R	TGAAACTCCACAAGACCGGT
IL-18	IL-18-F	GCCGTGTTTGAGGATATGCC
	IL-18-R	GGTTACTGCCAGACCTCTAGT
IFN-α	IFN-α-F	TTCTGCACTGGACTGGATC
	IFN-α-R	TCTGTGGAAGTATTTCCTCACAG
IFN-β	IFN-β-F	GCTAACAAGTGCATCCTCCAAA
	IFN-β-R	CCAGGAGCTTCTGACATGCCA
ACSS1	ACSS1-F	AAGAAGTACGACCGCTCCTC
	ACSS1-R	CACTTGATGCAGCCACTCC
ENO1	ENO1-F	CAATGACAAGACGCGCTACA
	ENO1-R	GATCTTCTCCTGCTCCACGA
GPI	GPI-F	ATCACAAATGCAGAGACGGC
	GPI-R	TAGTGTTGGTAGACAGGGCG
PFKL	PFKL-F	GACTGGCTGTTCATCCCTGA
	PFKL-R	CCTCCGCGATGATGATGATG
PKM	PKM-F	AGATGGACAAGCTGGATCCC
	PKM-R	GGTGTGCATGAACTTCAGCT
G6PC3	G6PC3-F	ATCGCGGTACTCTGGATCAG
	G6PC3-R	AAAGGGCCTGTCTCCAAACA
